# Supplementary material for: Antitumor Activity of Cannabinoids and Their Interaction with Chemotherapy: A Systematic Review and Meta-Analysis of Preclinical Evidence
Source: Pharmaceuticals (Basel). 2026 May 14;19(5):768. doi: 10.3390/ph19050768 (PMC13210788; doi:10.3390/ph19050768)
Supplement: Supplementary file 1 [file pharmaceuticals-19-00768-s001.zip]

Archive with 1 entries (1 files):
- pharmaceuticals-4267071-supplementary.pdf
